# Supplementary material for: The complete chloroplast genome sequences of six Hylotelephium species: Comparative genomic analysis and phylogenetic relationships
Source: PLoS One. 2023 Oct 10;18(10):e0292056. doi: 10.1371/journal.pone.0292056 (PMC10564136; doi:10.1371/journal.pone.0292056)
Supplement: S1 Table — (XLSX) [file pone.0292056.s002.xlsx]

## Sheet: Sheet1
Information for sample collection sites, voucher specimens, sequencing reuslt and genome assembly
Scientific name	Source	Voucher	GenBank Accession No.	Sequencing platform	No. of reads	No. of assembled reads	Chloroplast genome size
H. erythrostictum	Bonsin-ri, Yeongyang-gun, Gyeongbuk-do Province, Korea	SJUH000869	MZ519882	MiSeq	3960855	124975	151675
H. pallescens	Mt. Taegisan, Hoengseong-gun, Gangwon-do Province, Korea	SJUH000871	OP537241	MiSeq	4573271	122409	151717
H. spectabile	Sanseong-ri, Gwangju-si, Gyeonggi-do Province, Korea	SJUH000870	OP537242	MiSeq	3878438	421454	151793
H. ussuriense	Sangui-ri, Cheongsong-gun, Gyeongbuk-do Province, Korea	SJUH000874	OP537243	MiSeq	3960454	246628	151329
H. viridescens	Haean-dong, Jeju-si, Jeju Special Self-Goverming Province, Korea	SJUH000872	OK094424	MiSeq	3750814	179341	151650
S. taquetii	Haean-dong, Jeju-si, Jeju Special Self-Goverming Province, Korea	SJUH000873	OP537245	MiSeq	4359986	211096	151650
