# Supplementary material for: The complete chloroplast genome sequences of six Hylotelephium species: Comparative genomic analysis and phylogenetic relationships
Source: PLoS One. 2023 Oct 10;18(10):e0292056. doi: 10.1371/journal.pone.0292056 (PMC10564136; doi:10.1371/journal.pone.0292056)
Supplement: S2 Table — (XLSX) [file pone.0292056.s003.xlsx]

## Sheet: Sheet1
S2 Table. The list and GenBank accession numbers used for phylogenetic analyses in this study.
Scientific name	Accesion No.
Hylotelephium erythrostictum	MZ519882
Hylotelephium ewersii	MN794014
Hylotelephium pallescens	OP537241
Hylotelephium spectabile	OP537242
Hylotelephium ussuriense	OP537243
Hylotelephium verticillatum	MT558730
Hylotelephium viviparum	OK094424
Hylotelephium viridescens	OP537244
Sedum taquetii	OP537245
Meterostachys sikikianus	MZ365442
Orostachys chongsunensis	ON979333
Orostachys iwarenge	ON979332
Orostachys iwrenge f. magnus	MW851201
Orostachys malacophylla	ON979331
Orostachys ramosa	ON979330
Orostachys japonica	MW579549
Orostachys japonica f. polycephala	ON979327
Orostachys latielliptica	ON979328
Orostachys margaritifolia	ON979329
Orostachys minuta	OK094425
Phedimus aizoon	MN794321
Phedimus kamtschaticus	MG680403
Phedimus odontophyllus	MW280819
Phedimus spurius	MW280821
Phedimus takesimensis	MZ707524
Phedimus yangshanicus	MW280820
Rhodiola integrifolia	MN794327
Rhodiola ovatisepala	MN794328
Rhodiola prainii	MN794329
Rhodiola rhodantha	MN794330
Rhodiola sexifolia	MN109980
Rhodiola henryi	OL742459
Rhodiola gelida	OL742460
Rhodiola bupleuroides	OL742461
Rhodiola tangutica	OL742462
Rhodiola quadrifida	OL742463
Sinocrassula densirosulata	MW206800
Sinocrassula indica	MN794334
Umbilicus rupestris	MN794335
Cotyledon tomentosa	MW206793
Kalanchoe delagoensis	MW237833
