# Supplementary material for: The complete chloroplast genome sequences of six Hylotelephium species: Comparative genomic analysis and phylogenetic relationships
Source: PLoS One. 2023 Oct 10;18(10):e0292056. doi: 10.1371/journal.pone.0292056 (PMC10564136; doi:10.1371/journal.pone.0292056)
Supplement: S4 Table — (XLSX) [file pone.0292056.s005.xlsx]

## Sheet: Sheet1
Codon usage bias and relative synonymous codon usage (RSCU)
Cd	aa	H. erythrostictum			H. ewersii			H. pallescens			H. spectabile			H. ussuriense			H. verticillatum			H. viridescens			H. viviparum			S. taquetii
		Count	%	RSCU	Count	%	RSCU	Count	%	RSCU	Count	%	RSCU	Count	%	RSCU	Count	%	RSCU	Count	%	RSCU	Count	%	RSCU	Count	%	RSCU
AAA	Lys (K)	989	4.12634	1.55	1056	4.05172	1.55	1052	4.05629	1.55	1055	4.06896	1.55	1055	4.06959	1.55	1061	4.06841	1.55	1051	4.05431	1.55	1059	4.06043	1.55	1052	4.05629	1.55
AAC	Asn (N)	271	1.13067	0.46	296	1.13571	0.46	294	1.1336	0.46	296	1.14162	0.46	294	1.13408	0.46	296	1.13501	0.46	294	1.13413	0.46	298	1.14259	0.46	294	1.1336	0.46
AAG	Lys (K)	286	1.19326	0.45	336	1.28918	0.45	336	1.29555	0.45	334	1.28818	0.45	333	1.28452	0.45	334	1.28072	0.45	335	1.29229	0.45	335	1.28446	0.45	336	1.29555	0.45
AAT	Asn (N)	839	3.5005	1.54	950	3.64501	1.54	943	3.63601	1.54	943	3.63699	1.54	943	3.63756	1.54	951	3.64661	1.54	943	3.6377	1.54	952	3.65017	1.54	943	3.63601	1.54
ACA	Thr (T)	374	1.56041	1.18	395	1.51556	1.19	390	1.50376	1.18	389	1.50031	1.19	394	1.51983	1.19	397	1.5223	1.19	390	1.50446	1.18	398	1.52602	1.2	390	1.50376	1.18
ACC	Thr (T)	214	0.892857	0.67	217	0.832598	0.66	217	0.836707	0.67	215	0.829219	0.65	214	0.82549	0.66	218	0.835922	0.66	217	0.837094	0.67	217	0.832023	0.66	217	0.836707	0.67
ACG	Thr (T)	127	0.529873	0.4	142	0.544834	0.41	137	0.528244	0.4	139	0.5361	0.42	139	0.536183	0.41	142	0.544499	0.41	137	0.528488	0.4	141	0.540623	0.41	137	0.528244	0.4
ACT	Thr (T)	552	2.30307	1.75	564	2.16399	1.74	562	2.16696	1.75	561	2.16368	1.74	557	2.14859	1.73	562	2.15499	1.73	562	2.16796	1.75	563	2.15866	1.74	562	2.16696	1.75
AGA	Arg (R)	403	1.68141	1.73	449	1.72275	1.71	450	1.73511	1.73	447	1.724	1.73	445	1.71656	1.71	451	1.72936	1.71	450	1.73591	1.73	453	1.7369	1.72	450	1.73511	1.73
AGC	Ser (S)	117	0.488151	0.34	114	0.437402	0.34	114	0.43956	0.34	115	0.443536	0.35	113	0.43589	0.34	113	0.433299	0.34	114	0.439764	0.34	114	0.4371	0.34	114	0.43956	0.34
AGG	Arg (R)	137	0.571595	0.59	162	0.621571	0.6	157	0.60536	0.59	160	0.617093	0.6	160	0.617189	0.6	161	0.617355	0.6	157	0.60564	0.59	161	0.617308	0.6	157	0.60536	0.59
AGT	Ser (S)	372	1.55207	1.32	416	1.59613	1.3	421	1.62329	1.31	418	1.61216	1.3	418	1.61241	1.31	420	1.61049	1.31	421	1.62404	1.31	418	1.6027	1.3	421	1.62329	1.31
ATA	Ile (I)	642	2.67857	0.94	691	2.65127	0.94	690	2.6605	0.94	689	2.65736	0.94	695	2.68091	0.94	695	2.66498	0.94	691	2.66559	0.94	695	2.66478	0.94	691	2.66435	0.94
ATC	Ile (I)	386	1.61048	0.58	445	1.7074	0.58	445	1.71583	0.58	441	1.70086	0.58	440	1.69727	0.57	443	1.69868	0.58	445	1.71662	0.58	442	1.69472	0.58	445	1.71583	0.58
ATG	Met (M)	579	2.41572	1	620	2.37885	1	617	2.37902	1	620	2.39124	1	623	2.40318	1	621	2.38123	1	617	2.38013	1	621	2.38104	1	617	2.37902	1
ATT	Ile (I)	1015	4.23481	1.48	1070	4.10544	1.48	1067	4.11413	1.48	1071	4.13067	1.49	1070	4.12745	1.48	1075	4.12209	1.48	1066	4.11218	1.48	1076	4.12561	1.48	1067	4.11413	1.48
CAA	Gln (Q)	658	2.74533	1.58	728	2.79323	1.58	723	2.78774	1.58	721	2.78078	1.58	718	2.76963	1.58	724	2.77618	1.58	722	2.78517	1.58	724	2.77597	1.58	723	2.78774	1.58
CAC	His (H)	142	0.592457	0.49	156	0.59855	0.49	156	0.601504	0.49	156	0.601666	0.49	156	0.601759	0.49	156	0.598182	0.49	156	0.601782	0.49	157	0.601971	0.49	156	0.601504	0.49
CAG	Gln (Q)	184	0.76769	0.42	208	0.798066	0.42	205	0.790438	0.42	205	0.790651	0.42	204	0.786916	0.42	207	0.793742	0.42	205	0.790804	0.42	206	0.789847	0.42	205	0.790438	0.42
CAT	His (H)	444	1.85247	1.51	487	1.86855	1.51	487	1.87777	1.51	487	1.87828	1.51	487	1.87857	1.51	489	1.87507	1.51	486	1.87478	1.51	487	1.86726	1.51	487	1.87777	1.51
CCA	Pro (P)	277	1.15571	1.1	304	1.1664	1.12	296	1.14131	1.11	300	1.15705	1.13	301	1.16109	1.13	304	1.16569	1.12	296	1.14184	1.11	305	1.16943	1.12	296	1.14131	1.11
CCC	Pro (P)	194	0.809413	0.8	215	0.824924	0.8	212	0.817428	0.8	210	0.809935	0.78	211	0.813918	0.79	215	0.824418	0.8	212	0.817807	0.8	214	0.820521	0.79	212	0.817428	0.8
CCG	Pro (P)	137	0.571595	0.53	144	0.552507	0.53	145	0.55909	0.53	143	0.551527	0.53	144	0.55547	0.53	144	0.552168	0.53	145	0.559349	0.53	147	0.563629	0.54	145	0.55909	0.53
CCT	Pro (P)	384	1.60214	1.57	415	1.5923	1.56	413	1.59244	1.56	415	1.60059	1.56	412	1.58926	1.56	414	1.58748	1.56	413	1.59318	1.56	413	1.58353	1.55	413	1.59244	1.56
CGA	Arg (R)	338	1.41021	1.49	375	1.43882	1.49	373	1.43821	1.5	373	1.4386	1.51	375	1.44654	1.5	378	1.44944	1.5	372	1.43502	1.49	381	1.46083	1.51	372	1.43436	1.49
CGC	Arg (R)	90	0.375501	0.36	92	0.352991	0.36	92	0.354733	0.36	90	0.347115	0.36	90	0.347169	0.35	91	0.34894	0.35	92	0.354897	0.36	91	0.348913	0.35	92	0.354733	0.36
CGG	Arg (R)	104	0.433912	0.42	107	0.410544	0.42	107	0.41257	0.42	107	0.412681	0.41	109	0.42046	0.43	109	0.417961	0.43	107	0.412761	0.42	108	0.414095	0.42	107	0.41257	0.42
CGT	Arg (R)	323	1.34763	1.4	345	1.32372	1.42	337	1.2994	1.4	339	1.30747	1.39	338	1.30381	1.4	342	1.3114	1.4	337	1.3	1.4	342	1.3113	1.4	337	1.2994	1.4
CTA	Leu (L)	376	1.56876	0.84	405	1.55393	0.83	406	1.56545	0.84	405	1.56202	0.83	405	1.56226	0.84	406	1.55681	0.83	406	1.56618	0.84	403	1.54519	0.83	406	1.56545	0.84
CTC	Leu (L)	157	0.65504	0.35	178	0.682961	0.35	174	0.670908	0.34	178	0.686517	0.36	178	0.686622	0.35	177	0.678707	0.35	174	0.671219	0.34	177	0.678655	0.35	174	0.670908	0.34
CTG	Leu (L)	161	0.671729	0.37	185	0.709819	0.38	186	0.717178	0.38	187	0.721228	0.38	185	0.713624	0.37	185	0.709383	0.38	186	0.71751	0.38	185	0.709329	0.38	186	0.717178	0.38
CTT	Leu (L)	546	2.27804	1.29	602	2.30979	1.28	602	2.32119	1.29	596	2.29867	1.28	598	2.30674	1.28	602	2.30837	1.28	602	2.32226	1.29	600	2.30053	1.28	602	2.32119	1.29
GAA	Glu (E)	944	3.93858	1.53	1024	3.92894	1.54	1022	3.94062	1.53	1021	3.93783	1.54	1021	3.93844	1.54	1025	3.93037	1.54	1020	3.93473	1.53	1025	3.93006	1.54	1022	3.94062	1.53
GAC	Asp (D)	191	0.796896	0.42	215	0.824924	0.41	218	0.840563	0.42	218	0.84079	0.42	217	0.837062	0.42	216	0.828253	0.41	218	0.840952	0.42	217	0.832023	0.41	218	0.840563	0.42
GAG	Glu (E)	292	1.21829	0.47	335	1.28535	0.46	335	1.29169	0.47	335	1.29204	0.46	332	1.28067	0.46	332	1.27305	0.46	335	1.29229	0.47	332	1.27296	0.46	335	1.29169	0.47
GAT	Asp (D)	726	3.02904	1.58	843	3.23447	1.59	835	3.21959	1.58	834	3.2166	1.58	838	3.23253	1.58	842	3.22865	1.59	835	3.22108	1.58	842	3.2284	1.59	835	3.21959	1.58
GCA	Ala (A)	396	1.6522	1.18	411	1.57695	1.18	411	1.58473	1.18	412	1.58902	1.18	411	1.5854	1.18	410	1.57215	1.18	411	1.58546	1.18	410	1.57203	1.18	411	1.58473	1.18
GCC	Ala (A)	210	0.876168	0.59	214	0.821087	0.59	210	0.809717	0.59	209	0.806078	0.59	214	0.82549	0.6	216	0.828253	0.6	210	0.810091	0.59	216	0.828189	0.6	210	0.809717	0.59
GCG	Ala (A)	128	0.534045	0.4	131	0.502628	0.39	134	0.516676	0.4	132	0.509102	0.39	131	0.505323	0.39	132	0.506154	0.39	134	0.516915	0.4	130	0.498447	0.38	134	0.516676	0.4
GCT	Ala (A)	591	2.46579	1.84	624	2.3942	1.84	620	2.39059	1.84	623	2.40281	1.84	619	2.38775	1.83	624	2.39273	1.83	620	2.3917	1.84	624	2.39255	1.84	620	2.39059	1.84
GGA	Gly (G)	682	2.84546	1.59	722	2.77021	1.6	714	2.75304	1.6	714	2.75378	1.59	715	2.75806	1.6	722	2.76851	1.6	714	2.75431	1.6	722	2.7683	1.6	714	2.75304	1.6
GGC	Gly (G)	155	0.646696	0.37	160	0.613897	0.37	162	0.624639	0.37	160	0.617093	0.37	160	0.617189	0.37	161	0.617355	0.37	162	0.624928	0.37	161	0.617308	0.37	162	0.624639	0.37
GGG	Gly (G)	293	1.22246	0.68	312	1.1971	0.68	310	1.1953	0.68	309	1.19176	0.68	309	1.19195	0.68	312	1.19636	0.68	309	1.19199	0.68	313	1.20011	0.68	309	1.19144	0.68
GGT	Gly (G)	567	2.36565	1.35	586	2.2484	1.35	582	2.24407	1.35	585	2.25625	1.36	584	2.25274	1.35	587	2.25085	1.36	583	2.24897	1.35	586	2.24685	1.35	583	2.24793	1.35
GTA	Val (V)	492	2.05274	1.47	509	1.95296	1.46	506	1.95103	1.47	505	1.9477	1.47	505	1.948	1.47	512	1.96327	1.47	506	1.95193	1.47	512	1.96311	1.47	506	1.95103	1.47
GTC	Val (V)	162	0.675901	0.44	160	0.613897	0.44	156	0.601504	0.43	158	0.60938	0.43	158	0.609474	0.44	162	0.621189	0.44	156	0.601782	0.43	160	0.613473	0.43	156	0.601504	0.43
GTG	Val (V)	178	0.742657	0.56	202	0.775045	0.55	201	0.775014	0.56	200	0.771367	0.55	200	0.771486	0.55	201	0.770735	0.55	200	0.771516	0.56	201	0.770676	0.55	201	0.775014	0.56
GTT	Val (V)	510	2.12784	1.54	543	2.08341	1.55	534	2.05899	1.54	536	2.06726	1.54	536	2.06758	1.54	540	2.07063	1.54	534	2.05995	1.54	541	2.07431	1.54	534	2.05899	1.54
TAA	END (*)	50	0.208611	1.62	45	0.172659	1.58	43	0.165799	1.56	43	0.165844	1.59	43	0.165869	1.56	46	0.176387	1.59	43	0.165876	1.58	45	0.172539	1.58	43	0.165799	1.58
TAC	Try (Y)	164	0.684246	0.36	177	0.679124	0.37	171	0.659341	0.36	173	0.667232	0.37	176	0.678908	0.37	176	0.674873	0.37	171	0.659646	0.36	175	0.670987	0.37	171	0.659341	0.36
TAG	END (*)	19	0.0792724	0.69	21	0.080574	0.73	21	0.0809717	0.72	21	0.0809935	0.72	21	0.081006	0.72	20	0.0766901	0.68	21	0.0810091	0.73	21	0.0805184	0.73	21	0.0809717	0.73
TAT	Try (Y)	715	2.98314	1.64	773	2.96589	1.63	777	2.99595	1.64	771	2.97362	1.63	769	2.96636	1.63	773	2.96407	1.63	777	2.99734	1.64	773	2.96384	1.63	777	2.99595	1.64
TCA	Ser (S)	364	1.51869	1.19	403	1.54625	1.18	406	1.56545	1.19	401	1.54659	1.18	401	1.54683	1.17	408	1.56448	1.19	406	1.56618	1.19	405	1.55285	1.18	406	1.56545	1.19
TCC	Ser (S)	283	1.18074	0.9	323	1.2393	0.93	317	1.22229	0.91	324	1.24961	0.93	322	1.24209	0.93	322	1.23471	0.93	315	1.21514	0.91	322	1.23462	0.93	316	1.21843	0.91
TCG	Ser (S)	166	0.69259	0.58	193	0.740513	0.57	195	0.75188	0.58	193	0.744369	0.57	193	0.744484	0.57	192	0.736225	0.57	195	0.752228	0.58	195	0.747671	0.58	195	0.75188	0.58
TCT	Ser (S)	499	2.08194	1.68	567	2.1755	1.68	562	2.16696	1.67	562	2.16754	1.67	564	2.17559	1.68	567	2.17416	1.67	563	2.17182	1.68	569	2.18166	1.68	563	2.17081	1.68
TGA	END (*)	17	0.0709279	0.69	19	0.0729003	0.69	19	0.0732601	0.72	19	0.0732799	0.68	19	0.0732912	0.72	19	0.0728556	0.72	19	0.073294	0.69	19	0.07285	0.69	19	0.0732601	0.69
TGC	Cys (C)	72	0.300401	0.52	84	0.322296	0.54	83	0.320031	0.52	84	0.323974	0.54	83	0.320167	0.53	84	0.322098	0.54	83	0.320179	0.52	84	0.322074	0.54	83	0.320031	0.52
TGG	Trp (W)	409	1.70644	1	456	1.74961	1	453	1.74667	1	455	1.75486	1	455	1.75513	1	455	1.7447	1	452	1.74363	1	455	1.74457	1	453	1.74667	1
TGT	Cys (C)	208	0.867824	1.48	225	0.863293	1.46	226	0.871409	1.48	221	0.85236	1.46	223	0.860207	1.47	224	0.858929	1.46	226	0.871813	1.48	224	0.858863	1.46	226	0.871409	1.48
TTA	Leu (L)	841	3.50885	1.98	885	3.39562	2	875	3.37382	1.98	883	3.40558	1.99	878	3.38682	1.99	886	3.39737	1.99	874	3.37152	1.98	886	3.39711	2	874	3.36996	1.98
TTC	Phe (F)	422	1.76068	0.62	492	1.88773	0.62	492	1.89705	0.62	490	1.88985	0.62	489	1.88628	0.62	491	1.88274	0.62	491	1.89407	0.62	491	1.8826	0.62	492	1.89705	0.62
TTG	Leu (L)	491	2.04856	1.17	551	2.11411	1.17	552	2.1284	1.17	549	2.1174	1.17	550	2.12159	1.17	555	2.12815	1.17	552	2.12938	1.17	552	2.11648	1.17	552	2.1284	1.17
TTT	Phe (F)	913	3.80925	1.38	989	3.79465	1.38	987	3.80567	1.38	983	3.79127	1.38	984	3.79571	1.38	984	3.77315	1.38	987	3.80743	1.38	990	3.79587	1.38	988	3.80952	1.38
Total		23968	100		26063	100		25935	100		25928	100		25924	100		26079	100		25923	100		26081	100		25935	100
