# Supplementary material for: The complete chloroplast genome sequences of six Hylotelephium species: Comparative genomic analysis and phylogenetic relationships
Source: PLoS One. 2023 Oct 10;18(10):e0292056. doi: 10.1371/journal.pone.0292056 (PMC10564136; doi:10.1371/journal.pone.0292056)
Supplement: S5 Table — (XLSX) [file pone.0292056.s006.xlsx]

## Sheet: Sheet1
S4 Table. Pi values of four genetic regions, including corebarcode regions or molecular markers used in previous studies
Region	Hylotelephium		Hylotelephium and Orostachys
	Aligned length (bp)	Pi value	Aligned length (bp)	Pi value
matK	1512	0.00735	1512	0.01759
rbcL	1428	0.00323	1428	0.00526
rps16	1051	0.00531	1065	0.01044
trnL-trnF	973	0.00307	984	0.00848
